# Supplementary material for: Neural Differentiation Potential of Mesenchymal Stem Cells Enhanced by Biocompatible Chitosan-Gold Nanocomposites
Source: Cells. 2022 Jun 7;11(12):1861. doi: 10.3390/cells11121861 (PMC9221394; doi:10.3390/cells11121861)
Supplement: Supplementary file 1 [file cells-11-01861-s001.zip]

Archive with 1 entries (1 files):
- cells-1742602-supplementary.pdf
